# Supplementary material for: Use of Lipid Extract of Oat Flour as a Peroxygenase-Containing Biocatalyst Active in Organic Solvents
Source: Int J Mol Sci. 2025 Sep 26;26(19):9431. doi: 10.3390/ijms26199431 (PMC12524458; doi:10.3390/ijms26199431)
Supplement: Supplementary file 1 [file ijms-26-09431-s001.zip]

Archive with 1 entries (1 files):
- ijms-3833035-supplementary.pdf
